# Supplementary material for: HDGF Protects Retinal Pigment Epithelium from Glyoxal-Induced Ferroptosis via SIRT1/PGC-1α/Nrf2 Pathway
Source: Antioxidants (Basel). 2025 Nov 28;14(12):1434. doi: 10.3390/antiox14121434 (PMC12729632; doi:10.3390/antiox14121434)
Supplement: Supplementary file 1 [file antioxidants-14-01434-s001.zip]

Archive with 3 entries (3 files):
- Antioxidants  sup Figure  pic V3.ppt
- antioxidants-3946914-Table S1.pdf
- antioxidants-3946914-Table S2.pdf
